# Supplementary material for: Lineage-level divergence of copepod glycerol transporters and the emergence of isoform-specific trafficking regulation
Source: Commun Biol. 2021 May 31;4:643. doi: 10.1038/s42003-021-01921-9 (PMC8167128; doi:10.1038/s42003-021-01921-9)
Supplement: Supplementary file 5 — Supplementary Data 2 [file 42003_2021_1921_MOESM5_ESM.xls]

## Sheet: SI Data 2
Lineage-level divergence of copepod glycerol transporters and the emergence of isoform-specific trafficking regulation
Marc Catalán-García, François Chauvigné, Jon Anders Stavang, Frank Nilsen, Joan Cerdà, Roderick Nigel Finn
Supplementary data 2
Data for Figure 8
Percentage of aquaporin in the plasma membrane (PM)
	GLP1_v1			GLP1_v2			GLP2			GLP3_v1			GLP3_v2
	DMSO	PMA	FSK	DMSO	PMA	FSK	DMSO	PMA	FSK	DMSO	PMA	FSK	DMSO	PMA	FSK
	0.472259	6.20295	5.27367	2.65155	3.4615	5.29205	6.81159	11.3452	21.31	11.0396	12.72	38.63	32.8098	29.0509	23.3228
	0.436217	5.74838	2.97174	2.21201	2.88298	5.64294	5.91679	12.2837	17.7736	13.6213	22.7668	34.9638	21.2714	24.531	20.8619
	1.0694	3.56683	4.62126	2.28864	3.23441	4.23448	10.8886	5.22802	19.8294	9.41593	13.0925	48.0257	11.4718	23.571	20.2627
	1.01483	3.60982	3.77	3.10709	2.24302	5.31	7.98345	6.98742	25.9437	17.8327	9.25671	33.8414	30.2744	20.1206	18.688
	0.8108	4.4	3.296	3.36419	2.4627	5.61918	7.66198	5.65525	18.9767	6.54638	7.16651	49.4187	14.4844	22.2801	20.8601
	0.526856	2.89611	2.70406	1.66621	3.47925	5.75364	9.9032	10.0054	24.0189	11.4997	11.3295	49.0956	27.836	21.9197	30.3832
mean	0.721726	4.40401	3.77279	2.54828	2.96064	5.30872	8.19428	8.58417	21.3087	11.6593	12.722	42.3292	23.0246	23.5789	22.3964
sem	0.114955	0.536932	0.407585	0.254766	0.213207	0.228058	0.766083	1.23453	1.27739	1.56572	2.2049	2.9915	3.56341	1.25498	1.70945
Data for Figure 9 Pf
	Glp1_v1							Glp1_v2							Glp2							Glp3_v1							Glp3_v2
	Pf							Pf							Pf							Pf							Pf
	Water			Glp1_v1				Water			Glp2_v1				Water			Glp2_v1				Water			Glp2_v1				Water			Glp2_v1
	DMSO	PMA	FSK	DMSO	PMA	FSK		DMSO	PMA	FSK	DMSO	PMA	FSK		DMSO	PMA	FSK	DMSO	PMA	FSK		DMSO	PMA	FSK	DMSO	PMA	FSK		DMSO	PMA	FSK	DMSO	PMA	FSK
	19.67	29.17	37.95	47.03	114.33	61.59		31.9431	42.9763	56.1081	25.1652	30.237	72.4179		42.6444	44.106	45.3988	166.54	260.026	294.222		55.67	75.4	65.17	92.41	113.21	232.09		42.64	44.11	45.4	159.79	44.11	72.69
	37.25	36.94	35.98	35.43	73.61	59.86		61.4409	43.28	51.75	44.0931	54.2146	59.3626		53.7736	53.674	60.3352	125.75	213.847	239.574		58.45	55.36	67.74	92.24	83.34	115.16		53.77	53.67	60.34	79.19	53.67	183.26
	45.15	29.52	47.83	41.76	149.38	56.08		35.5459	47.3086	55.0096	42.9438	44.7055	81.612		50.0265	52.9018	69.6842	213.748	119.624	251.345		39.73	7.94	68.57	216.2	74.61	236.76		50.03	52.9	69.68	135.38	86.05	73.65
	45.45	31.93	44.89	80.03	74.26	90.42		38.1146	46.8326	55.0659	41.3667	40.6649	59.9417		64.2737	42.7805	31.641	214.286	100.1	289.833		52.8	54.49	63.27	227.42	79.06	207.54		64.27	42.78	31.64	90.01	89.68	131.38
	39	46.58	48.64	52.17	74	74.38		43.9811	46.18	51.3857	31.0131	58.5775	58.6624		51.0137	43.7223	50.797	142.994	215.267	189.418		46.18	68.85	54.28	155.64	115.37	256.26		51.01	43.72	50.8	98.73	184.36	75.41
	38.74	49.76	38.85	36.52	46.5	107.75		40.8696	43.57	53.72	46.1866	39.5596	68.1689		53.7736	42.224	56.2807	242.127	98.4918	260.602		66.96	54.31	51.37	192.37	83.18	269.72		53.77	42.22	56.28	73.72	170.24	119.15
	39.78	20.46	14.15	72.65	138.13	163.71		43.6989	47.8986	50.7375	45.8797	47.8671	61.0468		67.041	69.6878	37.6604	113.488	131.206	235.42		50.63	41.76	63.4	128.76	116.63	195.05		67.04	69.69	37.66	75.03	179.42	127.13
	35.34	47.84	43.87	45.28	139.79	65.99		28.598	31.1815	50.9612	47.3296	26.9034	73.9218		56.0407	54.9004	50.8122	156.954	238.86	212.489		37.66	56.33	55.31	166.07	153.87	147.62		56.04	54.9	50.81	77.47	193.25	64.18
	52.67	40.33	49.95	45.51	72.83	80.12		34.4494	45.9873	40.4782	40.6968	75.0574	78.7973		38.4041	43.1639	57.49	145.042	240.01	275.839		46.38	24.49	52.69	185.88	85.85	144.73		38.4	43.16	57.49	81.93	42.32	87.68
	31.16	35.46	56.11	66.39	60.99	94.13		36.2691	45.2019	44.7556	44.0246	34.8247	71.2842		50.0265	60.2083	95.6335	147.677	239.615	282.042		44.64	23.04	38.48	100.61	95.31	188.85		50.03	60.21	37.95	80.02	44.3	69.71
	50.79	40.03	51.75	49.78	79.71	84.11		42.5948	43.7729	35.9374	40.73	48.9657	80.9526		19.6699	42.324	37.9485	142.617	117.944	276.664		50.72	47.6	20.68	70.42	82.27	196.47		19.67	42.32	35.977	107.46	81.36	106.71
	46.67	39.94	55.01	37.72	51.73	73.12		41.5744	46.5315	36.4725	45.7512	50.2827	68.6912		37.251	27.6402	35.9766	171.627	148.571	275.589		47.6	34.16	49.56	98.64	76.53	331.26		37.251	27.64	50.381	82.713	52.665	62.294
	42.59	42.98	55.07	61.13	51.94	78.96		55.5128	48.3076	43.3339	28.9528	42.6588	89.1973		45.1523	29.1703	50.3809	229.301	157.54	238.517		56.95	51.6	58.17	228.85	118.41	289.45		45.152	29.17	47.829	102.09	112.56	76.702
	41.57	43.28	61.8	31.11	45.69	72.46		64.3295	45.1047	23.1682	33.0283	48.1439	66.8319		45.4479	36.941	47.8294	174.78	176.325	304.781		46.52	42.66	40.08	160.26	251.94	318.93		45.448	36.941	44.889	54.798	102.75	78.835
	55.51	58.1	61.64	48.43	59.11	71.64		49.6213	38.4084	41.5004	47.2365	52.1457	79.9744		39.0036	29.5189	44.8889	135.468	125.776	298.468		43.66	49.08	55.67	129.76	137.97	156.55		39.004	29.519	48.636	114.85	96.03	149.84
	64.33	47.31	51.39	38.58	41	72.86		40.4048	38.1626		47.7405	46.9857	51.0988		38.7428	31.9281	48.6364	267.674	115.524	389.684		39.86	64.32	45.29	198.34	157.68	262.82		38.743	31.928	38.846	86.468	59.822	73.467
	49.62	66.29	53.72	46.17	41.89	73.73		49.1544	31.5507		35.6497	49.3548	50.9817		39.7812	46.5768	38.8457	163.418	302.728			30.87	54.7	44.45	232.66	124.62	546.07		39.781	46.577	58.933	72.799	71.571	87.933
	40.4	46.83		57.49	68.23	74.83		49.8707	36.0169		51.4279	41.5484	76.4532		35.3353	49.7615	58.9328	181.649	42.4082			48.08	13.23	54.8	105.81	123.32	279.15		35.335	49.761	14.153	107.35	92.603	69.146
	49.15	46.18		64.24	54.61	85.65		40.8753	46.6948		48.9378	47.8828	80.5191		52.6736	20.4595	14.1525	70.6165	143.76			39.36	59.56	47.18	131.11	108.05	274.66		52.674	20.459	43.868	99.257	124.56	82.397
	49.87	57.15		33.7	60.33	81.05		44.429			33.2662	55.6858	79.5099		31.1612	47.8361	43.8678	207.809	238.025			54.06	39.4	56.58	116.34	224.11	229.5		31.161	47.836	49.948	46.234	143.1	67.946
	40.88	43.57		30.88	106.37			40.1624			48.5151	23.3843	47.4905		50.7943	40.3306	49.9476	207.495	283.166			24.77	55.07	50.36	125.9	281.82	280.04		50.794	40.331	42.21	76.106	71.7	65.713
	44.43			49.69				48.3259			57.6289	32.8767	50.8761		46.6715	35.4577		175.134				67.5	55.56		177.66	156.98			46.672	35.458	56.781	96.465	67.129	114.75
	40.16			54.48				45.3			45.7137	41.5925	50.8761			40.029						54.16	58.49		231.95	180.94			34.148	40.029	52.942	175.42	60	92.518
	48.33							32.6218			54.083	47.0882	47.7026			39.9405						40.96	57.69						39.971	39.941	46.054	78.415	73.746	80.108
	45.3							40.7166			35.8959	40.1502			45.8501	42.7201	48.9114	172.554	176.61	269.655		43.67							38.141	55.217	58.286	76.416	91.557	65.417
mean	43.7524	42.8405	47.5647	48.9639	76.4014	81.122		29.5795			49.0296	40.1502			2.29689	2.25356	3.47122	9.76575	15.4301	11.3518		47.5136	47.7121	52.5286	155.013	131.525	245.651		39.999	50.231	54.99	115.57	63.128
sem	1.72359	2.29818	2.78021	2.76413	7.29612	5.11632		34.8953			31.3839	42.19										1.97905	3.42668	2.43192	10.8065	11.8564	19.7572		34.349	50.722	59.43	69.205	161.94
								39.1125			42.6686																		40.323	52.848	52.22		52.977
								50.113			34.5829																		49.953	47.726	52.326		70.969
								34.0689																					41.234	54.653	33.641
								35.58																					39.629	44.208
								31.3392																					49.183	39.548
								41.7216	42.893	46.0256	42.1007	44.5814	66.9321																38.31	39.136
								1.52735	1.21474	2.39738	1.47141	2.00645	2.60028																43.063	49.33
																														55.472
																														47.912
																													44.0291	44.7854	48.013	93.0699	94.3989	91.1206
																													1.60908	1.6559	1.99884	5.54536	8.47653	6.13284
Data for Figure 9 Pgly
	Glp1_v1							Glp1_v2							Glp2							Glp3_v1							Glp3_v2
	PGly							PGly							PGly							PGly							PGly
	Water			Glp1_v1				Water			Glp2_v1				Water			Glp2_v1				Water			Glp2_v1				Water			Glp2_v1
	DMSO	PMA	FSK	DMSO	PMA	FSK		DMSO	PMA	FSK	DMSO	PMA	FSK		DMSO	PMA	FSK	DMSO	PMA	FSK		DMSO	PMA	FSK	DMSO	PMA	FSK		DMSO	PMA	FSK	DMSO	PMA	FSK
	-0.84	1.49	-0.65	-2.35	11.31	8.8		-0.909314	1.49022	-0.654515	0.527764	2.38819	12.7597		-0.909314	1.57	-0.654515	8.59	10.18	33.25		2.84	-2.31	2.45	36.37	31.22	53.04		1.38	3.06	-0.44	37.12	32.9	50.05
	6.23	1.78	2.86	-0.3	3.81	4.48		-0.405102	1.78233	2.8578	3.48876	3.01472	12.6901		-0.405102	-0.544372	2.8578	9.33	2.35	35.81		-1.28	-1.95	-0.14	28.44	63.73	71.34		0.35	-1.09	2.81	13.77	16.65	18.12
	0.54	1.57	-0.11	0.76	7.24	12.66		0.21295	1.57	-0.11	0.137596	2.67	30.2256		0.21295	1.80672	-0.11	8.11	3.09	47.67		0.95	5.04	-0.01	56.14	16.56	142.7		3.83	-1.19	2.57	35.11	42.18	39.98
	0.01	-0.54	-3.91	4.48	7.61	17.7		-0.837881	-0.544372	-2.73387	2.85108	1.04	4.64169		-0.837881	1.49022	-3.90552	5.09	4.99	18.15		-3.53	2.41	0.49	16.84	26.04	54.8		-0.37	4.21	0.05	44.35	13.9	19
	1.69	1.81	-2.73	0.43	7.07	7.19		-1.62183	1.80672	2.38	0.863585	3.01472	16.0748		-1.62183	2.57559	-2.73387	4.24	6.67	5.05		1.2	-3.47	-1.02	27.04	21.12	90.31		2.02	1.72	5.47	13.01	22.7	24.07
	-2.69	1.17	0.43	-4.98	7.89	12.62		0.535189	1.17	0.433981	1.58797	3.85238	3.7009		0.535189	1.78233	0.433981	7.91	8.41	12.67		-0.43	4.38	1	30.04	27.01	135.98		3.13	6.96	-1.83	23.45	29.59	36.06
	2.3	0.97	1.63	2.26	10.27	6.94		0.0095259	0.97	1.63	2.48724	2.46541	7.34		0.0095259	2.66029	1.63	5.47	4.32	15.47		3.49	2.78	3.19	54.96	71.17	56.34		1.16	-0.3	-0.61	22.12	35.87	30.53
	1.98	2.14	3.56	8.2	5.67	6.18		1.68585	2.14	2.17	4.10391	3.23	6.87		1.68585	1.17	3.56	3.21	5.76	7.36		-2.63	-3.48	0.07	35.36	20.79	47.58		1.76	-0.24	4.51	28.22	26.77	40.46
	0.34	1.77	2.38	-4.73	5.48	9.51		2.94113	1.77	0.372984	-0.664649	3.01472	5.9665		-2.69044	2.14	2.38	3.77	4.79	11.75		1.15	4.11	-0.26	35.96	36.21	108.88		1.39	-0.4	-1.38	19.91	31.42	11.69
	0.67	2.15	2.17	1.3	7.74	8.31		2.30361	2.15	1.53	3.64427	1.89307	9.19405		2.30361	1.77	2.17	2.24	4.83	11.75		-1.4	-4.46	2.47	48.21	15.28	119.38		3.4	1.82	1.13	45.97	37.73	28.64
	1.3		0.48	1.05	2.34	6.82		1.98321		0.484963	1.34615	2.85348	9.78		1.98321	2.15	0.484963	6.56	5.31	19.78		0.51	-0.91	-1.83		23.63			0.36	-1.05	4.69	21.81	16.71	11.86
	2.61		2.08	4.4	5.51	7.77		0.34		2.07911	4.68296		8.86658		0.34	2.57	2.07911		6.84	7.82		4.3	3.52	-0.88		35.94			0.52	-0.83	-1.84	33.67		18.47
	3.81		0.98	5.43	7.18	6		0.67		0.977271	3.8732		6.86451		0.67	0.97	0.977271		5.42	11.75		0.430833	0.471667	0.460833	36.936	32.3917	88.035		1.5775	1.05583	1.26083	28.2092	27.8564	27.4108
	3.25		0.32	1.43	4.41	8.92		1.30069		0.32073	0.765702		8.96		1.30069	2.57	0.32073		5.43	5.31		0.694101	1.02523	0.445747	4.00837	5.12389	11.5269		0.381218	0.744301	0.769522	3.18837	2.82905	3.55048
	1.46		0.91	2.37	6.38	7.05		2.60566		0.914666	3.17		6.90921		2.60566		0.914666		6.72	6.31
	5.93		1.65	2.68	6.16	11.83		3.80734		1.65243	3.06986		11.6494		3.80734		1.65243		6.16	7.76
	2.94		-0.33	0.16	7.54	7.5		3.25272			1.14507		10.37		3.25272		-0.327974		4.27	16.67
	-2.13		0.37	3.34	3.33	8.82		1.45583			8.15308		3.72096		1.45583		0.372984		2.33	6.93
	-2.37		1.53	-2.21	5.78	9.51		-1.25			4.16595		9.07634		5.92636		1.53		4.28	21.36
	-1.25			1.69	2.74	3.27		-1.48635			2.90573		7.28793		2.94113				6.84	5.91
	-1.49			-2.92	1.27	2.64		-1.08408			-0.710532		2.89		-2.1298					5.25
	-1.08			-2.88	7.77	3.89		0.51854			1.35878		5.00576		-2.36535
	0.52			-0.67	1.67	2.07		-0.7727			-5.15695		3.42289		-1.25
	-0.77			-1.78	3.25	3.72		0.1318			-0.985082		3.57983		-1.48635
	0.13			-2.66	1.22	8.44					-3.56572		5.64		-1.08408
	-3.78			2.41	2.34	3.5					2.09				0.51854
	-1.62			-2.05		6.44					4.16595				-0.7727
						4.02		0.641116	1.43049	0.894097	1.8334	2.67606	8.53947		0.1318
mean	0.655185	1.431	0.716842	0.55037	5.49923	7.37857		0.323013	0.249549	0.342616	0.515568	0.223264	1.12617		0.504555	1.76291	0.717477	5.86545	5.4495	14.9419
sem	0.478161	0.249183	0.416184	0.609417	0.53049	0.662783									0.38631	0.228207	0.416111	0.720561	0.425209	2.49776
Data for Figure 10
	GLP1_v1																GLP1_v2
	Water injected			Glp1_v1-WT			T3D			T14D			S111D				Water injected		Glp1_v2-WT		S6D		S94D
	DMSO	PMA	FSK	DMSO	PMA	FSK	DMSO	PMA	FSK	DMSO	PMA	FSK	DMSO	PMA	FSK		DMSO	FSK	DMSO	FSK	DMSO	FSK	DMSO	FSK
	46.5173	51.5973	38.4774	62.85	70.2075	63.9319	74.7668	80.0969	133.651	70.5231	106.719	93.554	60.4429	75.7461	72.5645		41.0599	30.8694	59.765	61.7403	44.095	95.2951	59.6159	73.1702
	43.6579	42.6599	20.6845	62.9554	101.724	61.872	70.6988	88.6695	153.767	67.9703	110.075	79.5306	59.9262	103.194	60.3786		46.3067	38.9923	50.0371	96.2739	61.9686	60	105.139	54.5589
	39.8598	49.082	49.5577	52.5189	80.645	92.7221	111.213	112.896	112.327	56.8259	92.7791	82.1367	66.9896	93.2959	86.5026		33.1872	45.4212	40.5799	86.9873	60.3379	62.2261	52.9344	107.353
	30.8707	41.8057	58.1699	69.1083	111.042	80.4512	67.3695	82.7	87.8088	56.152	120.641	79.8216	73.9479	78.0024	79.7218		41.8031	41.0947	63.6829	61.4754	40.4307	72.2685	114.697	82.2357
	48.0812	54.6951	40.0775	83.6354	61.2253	108.399	111.449	79.5576	81.7488	48.312	76.1616	131.238	69.025	106.158	59.5042		36.1667	51.7422	57.6805	73.8334	57.7177	66.7392	78.8065	84.204
	39.358	13.2279	55.6739	51.3217	61.4687	71.2977	89.9792	77.7407	102.222	86.3091	93.0279	89.2723	109.813	107.034	58.1716		36.6541	40.0498	66.091	117.672	60.4101	88.8698	60.8181	55.7346
	54.0615	59.556	45.2929	63.0051	72.6088	79.5753	81.3798	75.5938	84.2848	44.9705	116.825	80.7054	59.1255	89.1247	56.9909		35.7639	29.5941	33.2283	67.1031	66.7145	79.4683	85.7158	88.0858
	24.7677	39.4025	44.4485	58.4487	76.242	111.822	73.2777	91.5702	100.845	57.7449	75.0643	78.1877	60.9846	93.9194	67.895		39.5694	37.6002	57.1238	60.812	52.9744	64.5912	75.1428	50.7397
	67.5042	55.0696	54.8	57.9733	58.5012	59.0685	80.0897	129.589	113.651	56.3943	83.0076	70.2934	67.2402	85.2127	66.0759		43.0745	40.068	66.1765	95.7481	46.1667	78.2554	102.505	108.869
	54.1623	55.563	47.1768	52.3993	75.7722	73.6078	85.7223	113.205	118.375	54.2657	92.2259	88.7076	83.89	85.2127	60.8727		36.9976	47.8107	41.9701	63.0939	57.8249	63.0577	73.915	73.1782
	40.9634	58.4884	56.5795	62.9356	94.5898	65.1241	103.7	64.1185	87.2317	56.9621	77.4872	110.477	99.3522	107.994	88.833		35.3955		43.603			77.0583	55.8802	92.2425
	43.6747	57.6931	50.3644	51.0231	62.3185	89.0055	119.349	77.5166	85.9823	83.8199	83.4858	83.7851	74.3324	77.3353	53.9487		41.951		41.9701					48.7402
	40.1113	48.9777	40.547	49.3252	70.8686	66.9907	101.024	74.8293	115.185	52.7775	86.4988	65.2757	70.7935	95.3036	77.4493		38.9941	40.3243	51.8257	78.474	54.8641	73.439	78.6518	76.5927
	52.3431	47.14	49.5249	70.4419	62.0255	68.5532	60.7398	76.2642	89.879	48.6577	60.7598	66.0127	76.2927	122.92	65.2548		1.12113	2.17781	3.27158	6.22943	2.73262	3.47341	6.40655	6.05706
	39.3014	49.0692	47.6662	65.84	81.2025	61.1561	64.4689	71.8862	81.5488	58.7505	86.8879	93.3978	62.2838	94.8814	84.744
	48.3562	39.8451	40.4267	51.9445	85.1653	92.6364	78.2986	67.5967	108.361	51.6173	60.8684	82.0343	87.2105	76.6523	69.6488
	52.2868	46.4217	45.0862	58.5096	56.2995	60.1332	61.9988	66.7611	84.3704	71.3425	64.4596	60.1888	56.0725	74.0761	77.6791
	44.605	25.4874	38.9166	55.3484	66.0216	63.2409	68.1584	88.7527	107.644	45.3101	67.6225	57.1637	98.4597	79.6754	55.2765
	49.0529	41.5044	51.113	46.8107	62.0726	114.059	81.1532	98.9587	135.791	37.3078	77.1173	64.1956	67.758	81.8531	74.7246
	41.859	47.2298	48.0158	65.6913	89.1161	73.9406	76.9053	110.632	101.288	60.0744	73.5463	96.5375	72.8795	115.818	72.6907
	48.3901	45.5558	47.7537	59.5019	100.956	65.8694	76.1206	54.4792	99.8791		68.0347	92.5602		110.244	91.7796
	58.9496		49.0593	54.2438		73.3831	96.697	69.8907	83.3032		65.0593	55.9296		88.5471	70.1205
	22.616		38.4834	40.1323			76.6016	61.621			98.0995	51.8996
	51.3606			58.9406			79.7666	60.3112			77.5735	87.9281
mean	45.1129	46.1939	45.9955	58.5377	76.1939	77.1291	82.9553	82.3016	103.143	58.3044	83.9178	80.868	73.841	92.8273	70.4922
SEM	2.04999	2.39664	1.67859	1.84663	3.46177	3.65586	3.33901	3.87885	4.20866	2.77959	3.50396	3.71584	3.32535	3.04104	2.40429
	GLP2							GLP3_v1
	Water injected		Glp2-WT		S10D			Water injected		Glp3_v1-WT		S5D		S43D
	DMSO	FSK	DMSO	FSK	DMSO	FSK		DMSO	FSK	DMSO	FSK	DMSO	FSK	DMSO	FSK
	54.7847	69.9752	146.71	125.776	178.34	200.592		55.9435	50.5517	186.318	296.859	437.995	278.083	59.0076	183.207
	58.1433	47.25	124.24	135.91	169.859	201.34		54.0132	37.1746	197.023	260.89	320	256.012	144.231	264.51
	57.0451	39.37	106.98	139.37	116.916	198.37		47.6418	53.1563	143.244	301.336	235.414	411.281	97.2987	196.149
	52.34	59.0929	150.962	179.059	199.45	198.64		58.792	35.7335	180.674	266.615	264.818	261.003	179.429	177.033
	53.6809	50.77	71.471	157.34	153.092	172.155		40.3902	46.8243	145.244	305.679	321.032	330.512	221.676	357.665
	35.2627	45.32	153.21	194.67	170.6	127.474		34.0417	56.8929	194.889	292.871	385.157	346.731	76.6383	213.041
	49.9126	63.4035	126.37	134.28	175.907	166.76		56.291	33.1534	180.674	288.381	278.704	232.941	235.982	110.382
	48.824	44.11	110.255	177.58	218.644	184.75		47.8933	63.2142	183.946	199.229	267.605	319.758	83.0931	117.91
	39.5368	50.23	135.64	136.66	223.762	174.6		55.6811	40.5135		268.241	381.329	274.826	59.5609	247.91
	54.7826	58.1308	88.8004	161.873	244.966	167.22			37.6337		309.198	201.834	247.938	170.685
	60.1624		91.1176		152.031				54.2408		321.03			75.1054
	40.339		137.545		144.38				70.5698					113.499
	56.1286		75.34		125.843			50.0764	48.3049	176.501	282.757	309.389	295.909	126.351	207.534
	49.1598		89.4904		163.528			2.78274	3.41991	7.35449	10.1327	23.4327	17.4796	18.087	25.4321
	56.5402		95.7118		193.858
	43.66		98.37		228.689
	67.6691		81.5717		168.77
	53.636		89.0599		157.71
	45.34		109.215		164.33
	60.685		92.27
	49.9397		70.0513
			102.34
			72.7411
mean	53.6398	52.7652	88.7419	154.252	174.41	179.19
SEM	2.5367	3.03459	3.8077	7.40714	11.8296	7.27909
